# Supplementary material for: Phytotoxicity, Cytotoxicity, and Antimicrobial Activity of Triethanolammonium Amino Acids Salts
Source: Molecules. 2025 Apr 11;30(8):1712. doi: 10.3390/molecules30081712 (PMC12029836; doi:10.3390/molecules30081712)
Supplement: Supplementary file 1 [file molecules-30-01712-s001.zip]

Archive with 1 entries (1 files):
- molecules-3524951-supplementary.pdf
